# Supplementary material for: An Entropy-Based Approach to Measuring Diet Adherence
Source: Entropy (Basel). 2023 Aug 24;25(9):1258. doi: 10.3390/e25091258 (PMC10528816; doi:10.3390/e25091258)
Supplement: Supplementary file 1 [file entropy-25-01258-s001.zip]

Archive with 2 entries (2 files):
- Replication_code.do
- Table S1.pdf
